# Supplementary material for: Online breath analysis with SESI/HRMS for metabolic signatures in children with allergic asthma
Source: Front Mol Biosci. 2023 Mar 31;10:1154536. doi: 10.3389/fmolb.2023.1154536 (PMC10102578; doi:10.3389/fmolb.2023.1154536)
Supplement: Supplementary file 1 [file Table1.XLSX]

## Sheet: TableS2
m/z	charge	adj. p-value	log. fold change	elev. label	isotope	adduct or loss	MS2	excl. criteria	anno-tation	mol. formula	ionization	∆m (ppm)	compound	KEGG	HMDB	CSI score	expl. peaks (%)	no. of hits	pathway / chemical family	ID level	Lit.
260.2215	pos	3.26054e-06	0.529978	HCA			yes		MS1	C15H29NO4	[M-CO+H]+	-2	Octanoylcarnitine	C02838	··	··	··	··	Fatty acyl carnitines	ID4
136.021	pos	3.26054e-06	0.738982	HCA			yes		MS2	C7H5NS	[M+H]+	-4	Benzothiazole	··	32930	-22.8	17.4	1/1	Heterocyclic compounds	ID1	1
290.2685	pos	3.26054e-06	1.1104	HCA			yes	CSI < -200
289.2565	pos	7.11558e-06	0.935589	HCA			yes	match < 10%
281.2475	pos	7.11558e-06	0.794964	HCA			yes		MS2	C18H32O2	[M+H]+	-0.0355559	Linoleate; Mangiferic acid	C01595; ··	6270; 29800	-33,9; -46,4	17.9	4/17; 5/17	Linoleic acid metabolism	ID3
314.269	pos	7.11558e-06	0.778751	HCA			yes	precursor signal
330.264	pos	1.3571e-05	1.05865	HCA			yes	CSI < -200
176.033	neg	3.37193e-05	-0.400415	AST			yes	drug
317.288	pos	3.37193e-05	1.11352	HCA			yes	match < 10%
155.0315	pos	3.88906e-05	-0.481263	AST			yes	match < 10%
279.231	pos	4.19624e-05	0.6478	HCA			yes	match < 10%	MS1	C18H32O3	[M-H2O+H]+	-3.1	(13S)-Hydroxyoctadecadienoic acid (13(S)-HODE); (12R,13S)-(9Z)-12,13-Epoxyoctadecenoic acid (12(13)-EpOME); (9R,10S)-(12Z)-9,10-Epoxyoctadecenoic acid (9(10)-EpOME)	C14762; C14826; C14825	4667; 04702; 04701	··	··	··	Linoleic acid metabolism	ID4
300.2585	pos	4.25366e-05	0.784984	HCA			yes	no suggestion
206.0305	neg	4.58431e-05	-0.24698	AST			yes	no suggestion
290.233	pos	4.58431e-05	0.688807	HCA			yes	no suggestion
181.086	neg	4.82661e-05	-0.481839	AST			yes	drug	Lit.	C10H14O3	[M-H]-	-5.6	ω-Oxodecadienoic acid	··	··	··	··	··	Fatty acid metabolites	ID4	2
286.238	pos	4.82661e-05	0.487364	HCA			yes	match < 10%
149.0605	neg	6.38833e-05	-0.538573	AST			yes		MS2	C9H10O2	[M-H]-	-2	2-Phenylpropionate	··	11743	-106.2	20.6	1/18	Phenylpropanoic acid
316.2845	pos	7.78762e-05	1.03958	HCA			yes		MS2	C18H35NO2	[M+H2O+H]+	-0.4	Palmitoleoylethanolamde (POEA)	··	13648	-97	83	1/2	Fatty amides	ID3
133.0485	pos	0.000101197	-0.551507	AST			yes		MS2, Lit.	C5H8O4	[M+H]+	-7.8	Glutarate (pentanedioic acid)	C00489	661	-46.4	7.6	1/7	Lysine degradation	ID3
318.3	pos	0.000104961	1.12566	HCA			yes		MS2	C18H37NO2	[M+H2O+H]+	-0.8	Palmitoylethanolamide (PEA)	C16512	2100	-103.9	53.3	1/3	Fatty amides	ID3
274.2375	pos	0.000106973	0.496614	HCA			yes	CSI < -200
192.0285	neg	0.000136924	-0.275214	AST			yes		MS2	C9H7NO4	[M-H]-	-9	5,6-Dihydroxyindole-2-carboxylate	C04185	1253	-193.6	50.1	3/4	Tyrosine metabolism	ID3
91.0035	neg	0.000138088	0.339114	HCA			yes	no suggestion	MS2	C2H4O4	[(M)2-H]-	-2	Formic acid dimer	··	··	··	··	··	··	ID3
318.264	pos	0.000156179	0.839877	HCA			yes	no suggestion
302.2325	pos	0.000156179	0.908974	HCA			yes	CSI < -200
276.145	pos	0.000160679	0.452728	HCA			yes	no suggestion	MS2
104.07	pos	0.000175119	0.412373	HCA			yes		MS2	C4H9NO2	[M+H]+	-5.8	4-Aminobutanoate	C00334	112	-58.3	57.5	1/7	Arginine and proline metabolism	ID3	3
131.035	neg	0.000184857	-0.388528	AST			yes		MS2	C5H8O4	[M-H]-	0.134469	Glutarate (pentanedioic acid)	C00489	661	-69.6	61.8	1/13	Lysine degradation	ID1	4
163.024	neg	0.000184857	-0.196598	AST			yes		MS2	C5H8O6	[M-H]-	-4.97863	2-Dehydro-xylonate	C02928	··	-112.5	77.8	1/1	Monosaccharides and metabolites	ID3
92.0065	neg	0.000184857	0.308227	HCA	13C of +91.0035		yes	no suggestion	MS1	C(13C)H4O4	[(M(13C))2-H]-	-5.86915	Formic acid dimer (13C isotope)	··	··	··	··	··	··	ID4
291.272	pos	0.000184857	1.04343	HCA			yes	match < 10%
295.225	pos	0.000209342	0.618498	HCA			yes	match < 10%	MS1	C18H32O4	[M-H2O+H]+	-5.99539	(9Z,11E)-(13S)-13-Hydroperoxyoctadeca-9,11-dienoic acid (13(S)-HPODE)	C04717	··	··	··	··	Linoleic acid metabolism	ID4
129.033	pos	0.000277944	-0.583351	AST			no	acquisition error
288.253	pos	0.000277944	0.735058	HCA			yes		MS2	C16H33NO3	[M+H]+	-1.1	Lauroyl diethanolamide	··	32358	-170.9	69.2	1/1	Fatty amides	ID3
154.0255	neg	0.000340636	-0.199936	AST			yes		MS2	C3H10NO4P	[M-H]-	-12.7799	N-Methylethanolaminium phosphate	C01210	60173	-117	56.3	1/2	Glycerophospholipid metabolism
153.0555	neg	0.000340876	-0.278113	AST			yes		MS2	C8H10O3	[M-H]-	-1.30671	5-Ethylbenzene-1,2,3-triol	··	125534	-155	47.8	1/8	Aromatic compound
172.133	pos	0.000394134	0.567645	HCA			yes	drug	Lit.	C9H14O2	[M+NH4]+	-1.2	4-Hydroxy-2,6-nonadienal	··	··	··	··	··	Aldehydes	ID2	5
269.2105	pos	0.000396205	0.585527	HCA			yes	no suggestion
197.081	neg	0.000417187	-0.46474	AST			yes		MS2	C10H14O4	[M-H]-	-4.56663	2,7-Dimethyl-2,4-octadienedioic acid	··	34099	-153.4	63.3	1/4	Fatty acid metabolites	ID4	2
248.1125	pos	0.000425554	0.365377	HCA			yes		MS2	C10H17NO6	[M+H]+	-1.5	Linamarin	C01594	33699	-167	26.9	1/1	Glycosides	ID3
136.133	pos	0.000425554	0.747155	HCA			yes	precursor signal
117.019	neg	0.000441564	-0.365293	AST			yes		MS2, Lit.	C4H6O4	[M-H]-	-2.8	Succinate (butanedioic acid)	C00042	254	-59.4	77.8	2/3	Lysine degradation	ID1	6
132.1015	pos	0.00046668	0.494766	HCA			yes	match < 10%	Lit.	C6H10O2	[M+NH4]+	-3.1	4-Hydroxy-2-hexenal	··	··	··	··	··	Aldehydes	ID4	5
297.242	pos	0.000472791	0.734854	HCA			yes	match < 10%	MS1	C18H32O3	[M+H]+	-1.41299	13(S)-Hydroxyoctadecadienoic acid (13(S)-HODE); 12,13-cis-Epoxyoctadecenoic acid (12(13)-EpOME); 9,10-Epoxyoctadecenoic acid (9(10)-EpOME)	C14762; C14826; C14825	4667; 04702; 04701	··	··	··	Linoleic acid metabolism	ID4
299.2575	pos	0.000500944	0.944601	HCA			yes		MS2	C18H32O2	[M+H2O+H]+	-1.90471	Linoleate	C01595	6270	-36.9	21.6	7/20	Linoleic acid metabolism	ID3
169.05	neg	0.000640461	-0.268702	AST			yes		MS2	C8H12O5	[M-H2O-H]-	-3.7	2-Oxosuberate (2-oxooctanedioic acid)	C16589	··	-175.7	30.3	3/5	2-Oxocarboxylic acid metabolism	ID3
272.229	pos	0.000644447	0.605528	HCA			yes	ppm > 15
271.2265	pos	0.000649819	0.774648	HCA			yes		MS2	C16H32O4	[M-H2O+H]+	-0.995477	10,16-Dihydroxyhexadecanoic acid	C08285	37798	-21.5	29.2	1/7	Fatty acids	ID3
156.1015	pos	0.000753218	0.39152	HCA			yes		MS2	C8H11NO	[M+H2O+H]+	-2.6	4-(aminoethyl)phenol	C03473	··	-131.6	27.9	1/10	Aromatics	ID3
285.206	pos	0.000755428	0.677354	HCA			yes	match < 10%
129.019	neg	0.000759581	-0.249788	AST			yes		MS2	C5H8O5	[M-H2O-H]-	-2.6	2-Hydroxyglutarate (2-hydroxypentanedioc acid)	C03196	694	-68.9	52.2	2/4	Lysine degradation	ID3
200.201	pos	0.000759581	0.629037	HCA			yes		MS2	C12H25NO	[M+H]+	0.549448	Dodecanamide	C13831	··	-65.9	30.2	1/2	Fatty amides	ID3
195.981	pos	0.000759581	0.781559	HCA			yes	no suggestion
262.237	pos	0.000759581	0.682249	HCA			yes	precursor signal
253.2155	pos	0.000777256	0.485675	HCA			yes	match < 10%	Lit.	C16H28O2	[M+H]+	-2.8	4-Hydroxy-2,6-hexadecadienal	··	··	··	··	··	Aldehydes	ID4	7
256.263	pos	0.000777256	0.799327	HCA			yes		MS2	C16H33NO	[M+H]+	-1.91209	Hexadecanamide	··	12273	-84.2	11.5	1/2	Fatty amides	ID3
302.269	pos	0.000794079	0.540972	HCA			yes	no suggestion
180.014	neg	0.000873488	-0.313172	AST			yes	no suggestion
179.0185	neg	0.000920271	-0.168491	AST			yes		MS2	C6H12O2S2	[M-H]-	-11.7	2,5-Dimethyl-1,4-dithiane-2,5-diol	··	33556	-136	60.4	1/2	Dithiane
167.0685	pos	0.000926416	-0.404853	AST			yes		MS2	C9H10O3	[M+H]+	-10.6	3-Ethoxybenzoate	C02363	··	-93.6	27.4	1/21	Aromatic compound
95.9515	neg	0.000926416	-0.677894	AST			yes	no suggestion
188.0335	neg	0.000932006	-0.267884	AST			yes		MS2	C5H7N3O5	[M-H]-	11.7	Quisqualic acid	C08296	··	-164.7	76.9	1/1	··
199.058	pos	0.00103304	-0.458742	AST			yes		MS2	C9H12O6	[M-H2O+H]+	-10.5	cis-(Homo)3-aconitate	C20582	··	-115.6	40.4	6/7	2-Oxocarboxylic acid metabolism	ID3
272.2235	pos	0.00108588	0.493624	HCA			yes	match < 10%
151.0585	pos	0.0012681	-0.545852	AST			yes		MS2	C5H10O5	[M+H]+	-10.6	Arabinose	C00259	29942	-89.9	67.6	1/11	Monosaccharides and metabolites	ID3
165.0545	neg	0.0012681	-0.373396	AST			yes		MS2	C9H12O4	[M-H2O-H]-	-7.4	cis-3-(1-Carboxy-ethyl)-3,5-cyclo-hexadiene-1,2-diol	C11456	··	-138.9	64.8	1/7	··
211.0605	neg	0.00129204	-0.39463	AST			yes	CSI < -200
173.0405	pos	0.00149395	-0.498954	AST			yes	CSI < -200
130.024	neg	0.00149395	-0.247717	AST			yes		MS2	C3H7N3O4	[M-H2O-H]-	-14	(3-Nitroamino)alanine	··	29398	-100.1	75.4	1/1	Alpha amino acid
159.0645	pos	0.00149564	-0.403309	AST			yes		MS2	C7H12O5	[M-H2O+H]+	-4.3	3-Isopropylmalate	C04411	12156	-107.6	28.3	1/8	2-Oxocarboxylic acid metabolism	ID3
284.1965	neg	0.00149564	0.528935	HCA			yes	no suggestion
144.1375	pos	0.00154202	0.61875	HCA			yes		MS2	C8H15N	[M+H2O+H]+	-5.5	gamma-Coniceine	C10138	··	-105.6	10.8	1/1	Alkaloids	ID3
199.049	pos	0.00154929	-0.588454	AST			yes		MS2	C6H6N4O4	[M+H]+	14.2	2,4-Dinitrophenylhydrazine	C11283	··	-150.3	18.8	1/1	··
195.0655	neg	0.0016029	-0.378254	AST			no	acquisition error
145.049	pos	0.00160811	-0.510708	AST		-H2O of +163.0595, -H2CO of +175.06	yes		Loss	C6H12O6	[M-(H2O)2+H]+	-3.67913	Galactose	C00124	62473	··	··	··	Monosaccharides and metabolites
177.075	pos	0.00171381	-0.405121	AST			yes		MS2	C7H10O4	[M+H2O+H]+	-4.2	Succinylacetone	··	635	-79.7	11.6	1/8	Tyrosine metabolism	ID3
332.22	neg	0.00185764	0.477165	HCA			yes	no suggestion
108.08	pos	0.00188297	0.602652	HCA			yes		MS2	C7H9N	[M+H]+	-7.2	ortho-Toluidine	C14403	41965	-39.9	52	1/4	Benzene	ID3
96.9595	neg	0.00188297	-0.722143	AST			yes		MS2	H2O4S	[M-H]-	-6.2	Sulfate	C00059	1448	-46.1	15.7	1/1	Sulfur metabolism, purine metabolism
129.99	pos	0.00197165	-0.548877	AST			yes	no suggestion
170.096	pos	0.00201908	0.529326	HCA			yes		MS2	C12H11N	[M+H]+	-2.5	Diphenylamine	C11016	32562	-23.9	16.8	1/2	Benzene	ID3
160.133	pos	0.00201908	0.413991	HCA			yes	drug	Lit.	C8H14O2	[M+NH4]+	-1.3	4-Hydroxy-2-octenal	··	··	··	··	··	Aldehydes	ID4	5
333.2255	neg	0.00201908	0.565187	HCA			yes	no suggestion
111.947	neg	0.00207794	-0.803868	AST			yes	precursor signal
260.1485	pos	0.00210239	0.330817	HCA			yes	CSI < -200
318.2425	pos	0.00252183	0.864847	HCA			yes	CSI < -200
204.062	neg	0.00259887	-0.261481	AST			yes	precursor signal
71.068	pos	0.00259887	0.531158	HCA	C13 of +70.0645		yes	no suggestion	MS1	(13C)C3H7N	[M(13C)+H]+	-6.75409	Pyrroline	C15668	··	··	··	··	Heterocyclic compounds	ID4
220.046	neg	0.00260253	-0.32188	AST			yes		MS2	C6H12N3O4P	[M-H]-	-14.8	Histidinol phosphate	C01100	··	-168.8	72.5	1/1	Histidine metabolism
153.019	neg	0.00265534	-0.239777	AST			yes		MS2	C7H6O4	[M-H]-	-2.2	2,6-Dihydroxybenzoate	C21298	13676	-120.7	45.7	1/10	Benzoate degradation
114.091	pos	0.00265534	0.694508	HCA			no	acquisition error
194.031	neg	0.00266107	-0.23884	AST			yes	no suggestion
98.0595	pos	0.00266188	0.638253	HCA			yes		MS2	C5H9NO2	[M-H2O+H]+	-5.50683	Proline	C16435	162	-100.9	18.8	3/3	Arginine and proline metabolism	ID3
93.0075	neg	0.0027551	0.262583	HCA			yes	no suggestion	MS1	C2H4O3(18O)	[(M(18O))2-H]-	-4.62328	Formic acid dimer (18O isotope)	··	··	··	··	··	··	ID4
135.0235	pos	0.00278368	-0.440389	AST			yes	no suggestion
276.2535	pos	0.00278368	0.497107	HCA			yes	CSI < -200
70.0645	pos	0.00287822	0.499714	HCA			yes		MS2	C4H7N	[M+H]+	-8.93	Pyrroline	C15668	··	-54	76	1/2	Heterocyclic compounds	ID3	8
110.0805	pos	0.00297596	0.614645	HCA			yes	no suggestion
131.033	pos	0.00305114	-0.460149	AST			yes		MS2	C5H6O4	[M+H]+	-6.8	Glutaconate (2-pentenedioic acid)	C02214	620	-44.6	11.7	1/10	Lysine degradation	ID3
132.043	neg	0.00305114	-0.456091	AST			yes		MS2	C3H7N3O3	[M-H]-	11.6	Ureidoglycine	C02091	··	-147.8	81.7	1/2	Purine metabolism
90.721	neg	0.00306534	0.25625	HCA			yes	no suggestion
152.1275	pos	0.00307899	0.668737	HCA			yes	no suggestion
136.0395	neg	0.0031487	-0.389575	AST			yes	drug
161.0435	pos	0.00319082	-0.414328	AST		+H2O of +143.033	yes		MS2	C6H8O5	[M+H]+	-5.9	2-Oxoadipate (2-oxohexanedioic acid)	C00322	225	-46.9	23	1/10	Lysine degradation, 2-oxocarboxylic acid metabolism	ID3
90.091	pos	0.00334048	0.843973	HCA			yes		MS2	C4H9N	[M+H2O+H]+	-3.78	Pyrrolidine	··	31641	-47	90	1/2	Heterocyclic compounds	ID3
251.0065	neg	0.00364413	-0.389094	AST			yes	precursor signal
262.1285	pos	0.00364413	0.392225	HCA			yes	precursor signal
119.0335	pos	0.00381234	-0.501674	AST			yes		MS2	C4H6O4	[M+H]+	-3.2	Succinate (butanedioic acid)	C00042	254	-23.1	61.2	1/3	Lysine degradation	ID3
183.0295	neg	0.00381234	-0.300994	AST			yes		MS2	C8H10O6	[M-H2O-H]-	-2.2	Succinylacetoacetate	··	240258	-146.9	38.4	1/3	Tyrosine metabolism	ID3
188.014	pos	0.00387955	0.506735	HCA			yes	no suggestion
152.035	neg	0.00408917	-0.358825	AST			yes	drug	Lit.	C7H7NO3	[M-H]-	-2.1	4-Methyl-2-nitrophenol	··	59811	··	··	··	Nitroaromatic compound	ID1	2
232.1905	pos	0.00408917	0.351991	HCA			yes	precursor signal
232.046	neg	0.00409563	-0.429341	AST		-CO of -260.041	yes	precursor signal
220.1905	pos	0.00413748	0.37078	HCA			yes		MS2	C11H23NO2	[M+H2O+H]+	-0.999134	11-Aminoundecanoic acid	C19325	··	-115.4	32	1/1	Fatty acids	ID3
148.0395	neg	0.00413748	-0.52674	AST			yes	ppm > 15
171.0295	neg	0.00427136	-0.210338	AST			yes		MS2	C7H10O6	[M-H2O-H]-	-2.3	3-Dehydroquinate	C00944	12710	-110.7	49.7	1/4	Phenylalanine, tyrosine and tryptophan biosynthesis
94.9805	neg	0.004428	-0.635435	AST			yes		MS2	CH4O3S	[M-H]-	-3.6	Methanesulfonic acid	C11145	240280	-38.3	80.5	1/1	Sulfur metabolism
158.0535	neg	0.004428	-0.277196	AST	13C of -157.0505		yes		Isotope	C6(13C)H10O4	[M(13C)-H]-	-3.08756	Heptenedioic acid	··	··	··	··	··	Fatty acid metabolites	ID4
130.0855	pos	0.00491511	0.324782	HCA			yes	drug												ID3
166.0485	neg	0.00505304	-0.435373	AST			yes		Lit.	C8H9NO3	[M-H]-	-14.9	Nitrophenol derivative	··	··	··	··	··	Nitroaromatic compound	ID4	2
245.223	pos	0.00505304	0.43702	HCA			yes	no suggestion
228.159	pos	0.00519224	0.343028	HCA			yes	CSI < -200
180.1225	pos	0.00594597	0.400952	HCA			yes	ppm > 15
115.0945	pos	0.00599051	0.600171	HCA			yes	match < 10%
274.1285	pos	0.00624801	0.315702	HCA			yes	CSI < -200
317.2335	neg	0.00624801	0.523485	HCA			yes	no suggestion
222.0255	neg	0.00633819	-0.199833	AST			yes	CSI < -200
105.0365	pos	0.00640966	-0.812401	AST			yes		MS2	C4H6S	[M+H2O+H]+	-3.4	Divinyl sulfide	··	33922	-46.4	30.5	1/3	Thioenol ether
284.225	pos	0.00643567	0.45409	HCA			yes	no suggestion
79.9565	neg	0.00695503	-0.711625	AST			yes	no suggestion
162.0755	pos	0.00697406	-0.246914	AST			yes		MS2	C6H11NO4	[M+H]+	-3.6	2-Aminoadipate (2-aminohexanedioic acid)	C00956	510	-92.1	19.7	2/5	Lysine degradation, 2-oxocarboxylic acid metabolism	ID3
175.06	pos	0.00697406	-0.340167	AST			yes	match < 10%
210.133	pos	0.00701591	0.507823	HCA			yes	drug												ID3
147.0645	pos	0.00701591	-0.400787	AST			yes		MS2	C6H10O4	[M+H]+	-4.7	Adipic acid (hexanedioic acid)	C06104	448	-33.3	39.7	1/4	Fatty acid metabolites	ID3
190.045	neg	0.00701591	-0.244406	AST			yes	no suggestion
185.0595	pos	0.00701591	-0.341209	AST			yes	ppm > 15
168.1225	pos	0.00701591	0.45007	HCA			yes	no suggestion
167.0505	pos	0.00714638	-0.601014	AST			yes	no suggestion
222.17	pos	0.00714638	0.492225	HCA			yes	no suggestion
186.1845	pos	0.00755997	0.487312	HCA			yes		MS2	C11H21N	[M+H2O+H]+	-3.98	beta-Skytanthine	C09987	··	-135.6	28.5	1/2	Alkaloids	ID3
215.052	pos	0.00755997	-0.408085	AST			yes		MS2	C9H8O5	[M+H2O+H]+	-14	3,4-Dihydroxyphenylpyruvate	C04045	··	-141.3	24.2	2/5	Tyrosine metabolism	ID3
236.1125	pos	0.00755997	0.495917	HCA			yes	no suggestion
61.039	pos	0.00756574	0.360724	HCA			yes		MS2	CH4N2O	[M+H]+	-10.47	Urea	C00086	294	-31.8	62.6	1/2	Arginine and proline metabolism	ID3
173.1345	pos	0.00765807	0.29496	HCA			yes	match < 10%
148.06	pos	0.00769878	-0.258121	AST			yes		MS2	C5H9NO4	[M+H]+	-2.9	Glutamate	C00302	60475	-41.5	39.5	1/3	2-Oxocarboxylic acid metabolism	ID3
171.0255	pos	0.00800832	-0.338798	AST			yes	CSI < -200
158.1175	pos	0.0082497	0.385233	HCA			yes	drug	Lit.	C8H12O2	[M+NH4]+	-0.35	4-Hydroxy-2,6-octadienal	··	··	··	··	··	Aldehydes	ID4	5
125.0385	pos	0.0082497	-0.477046	AST			yes	match < 10%
60.0805	pos	0.00825162	0.802054	HCA			yes	precursor signal	MS1	C4H9NO; C4H9NO2	[M-CO+H]+; [M-CO2+H]+	-4.66039	4-Aminobutanal; 4-Aminobutanoate	C00555; C00334	··	··	··	··	Arginine and proline metabolism	ID4
141.016	pos	0.00876621	-0.349604	AST			yes	ppm > 15
225.097	neg	0.00876621	-0.491689	AST			yes	precursor signal
270.2115	pos	0.00876621	0.525474	HCA			yes	match < 10%
152.0915	pos	0.00883193	0.35497	HCA			yes	CSI < -200
315.218	neg	0.00903969	0.493117	HCA			yes	no suggestion
302.305	pos	0.00929429	0.897659	HCA			yes		MS2	C18H37NO	[M+H2O+H]+	-1.19085	Octadecanamide	C13846	34146	-82.1	15.2	1/2	Fatty amides	ID3
218.0305	neg	0.00940383	-0.217107	AST			yes		MS2	C6H10N3O4P	[M-H]-	-14.3	4-Amino-2-methyl-5-(phosphooxymethyl)pyrimidine	C04556	··	-165.2	83.2	1/1	Thiamine metabolism
137.009	neg	0.00963998	0.24832	HCA			yes		MS2	C4H2N4O2	[M-H]-	-10.94	5-Diazouracil	C14480	··	-116.9	49	1/1	Uracil derivative	ID3
258.098	pos	0.00970939	0.304285	HCA			yes		MS2	C11H17NO7	[M-H2O+H]+	3.05	Cardiospermin	C08328	··	-167.3	19	1/1	Glycosides	ID3
250.969	pos	0.00970939	0.548086	HCA			yes	no suggestion
199.003	pos	0.00985644	0.529963	HCA			yes	no suggestion
86.0595	pos	0.0102342	0.370995	HCA			yes		MS2	C4H9NO2	[M-H2O+H]+	-6.27	4-Aminobutanoate	C00334	112	-41.9	61.3	1/3	Arginine and proline metabolism	ID3
256.154	pos	0.0102852	0.266413	HCA			yes	CSI < -200
221.972	pos	0.010315	0.827428	HCA			yes	no suggestion
133.05	neg	0.010374	-0.391158	AST			yes		MS2	C5H10O4	[M-H]-	-4.8	2,3-Dihydroxypentanoic acid	··	421	-83.7	47.8	1/8	Fatty acid metabolites	ID3
267.1955	pos	0.0104377	0.379645	HCA			yes	match < 10%
220.003	pos	0.0104377	0.412298	HCA			yes	precursor signal
239.008	pos	0.0104377	0.618503	HCA			yes	no suggestion
186.0405	neg	0.0105402	-0.298281	AST			yes	precursor signal
235.118	neg	0.0107518	-0.255746	AST			yes	precursor signal
318.2365	neg	0.0107518	0.464667	HCA			yes	no suggestion
96.9925	neg	0.0112875	0.247409	HCA			yes		MS2	C4H4O4	[M-H2O-H]-	-6.37	Fumarate; Maleate	C00122; C01384	176	-52.6	12	1/3	Arginine biosynthesis; Carboxylic acids	ID3
301.2025	neg	0.0113469	0.430408	HCA			yes		MS2	C12H26N6O3	[M-H]-	10.42	Arginyllysine	··	28714	-127.6	12.3	1/2	Carboxylic acids	ID3
159.0245	pos	0.0113469	-0.399676	AST			yes	no suggestion
222.097	pos	0.0113479	0.238824	HCA			yes		MS2	C8H15NO6	[M+H]+	-0.96	Aldehydo-N-acetyl-D-glucosamine	··	62641	-147.4	31.6	1/4	Glycosides	ID3
163.0495	neg	0.0113479	-0.341633	AST	33S of -162.05		yes	drug
209.069	pos	0.0113689	-0.413973	AST			yes	match < 10%
116.07	pos	0.0121863	0.424011	HCA			no		MS1, Lit.	C5H9NO2; C5H12N2O2	[M+H]+; [M-NH3+H]+	-5.21	Proline; Ornithine	C00148; C00077	··	··	··	··	Arginine and proline metabolism	ID4	9
181.0505	neg	0.0122529	-0.234598	AST			yes		MS2	C9H10O4	[M-H]-	-0.731563	4-Hydroxyphenyllactate	C03964	303993	-197.2	63.9	2/3	Tyrosine metabolism	ID3
170.02	neg	0.0122865	-0.216594	AST			yes	no suggestion
216.051	neg	0.0122865	-0.377649	AST			yes	precursor signal
148.0735	neg	0.0122865	-0.57991	AST			yes	precursor signal
271.2275	neg	0.0122865	0.465767	HCA			no
116.106	pos	0.0122987	0.355905	HCA			no
270.243	pos	0.0122987	0.41332	HCA			no
129.0295	neg	0.0123879	-0.203592	AST			yes		MS2	C4H8N2O3	[M-H2O-H]-	8.25916	beta-L-Aspartylhydroxamate	C03124	32332	-93.8	69.7	1/3	Alpha amino acid
180.101	pos	0.0123879	0.324932	HCA			no
178.0355	neg	0.0128878	-0.181543	AST			yes		MS2	C5H9NO6	[M-H]-	-1.2	2-Amino-3,4-dihydroxypentanedioic acid	··	30408	-112.1	73.8	1/1	Fatty acid metabolites	ID3
260.113	pos	0.0130621	0.284937	HCA			no
63.962	neg	0.0131633	-0.535987	AST			yes	precursor signal
220.0495	pos	0.0131633	0.387229	HCA			no
191.092	neg	0.0131765	-0.518968	AST			yes	precursor signal
298.2745	pos	0.0131765	0.582634	HCA			no
140.035	neg	0.0132132	-0.241424	AST			yes		MS2	C6H7NO3	[M-H]-	-2.26169	2-Aminomuconate semialdehyde	C03824	1280	-186.9	73.9	1/3	Tryptophan metabolism
163.039	neg	0.0134161	-0.159173	AST			yes		MS2	C9H8O3	[M-H]-	-6.6	4-Coumarate	C00811	2035	-139.1	70.8	2/9	Tyrosine metabolism	ID3
267.196	neg	0.0135394	0.371485	HCA			no
97.029	neg	0.0136775	-0.1971	AST			yes		MS2	C5H8O3	[M-H2O-H]-	-5.1845	Glutarate semialdehyde (ω-oxopentanoic acid)	C03273	12233	-81.3	22.7	1/8	Lysine degradation	ID3
202.036	neg	0.0142424	-0.232633	AST			yes	precursor signal
234.1335	pos	0.0143898	0.3481	HCA			no
254.211	pos	0.0150953	0.517167	HCA			no
146.024	neg	0.0152465	-0.237557	AST		-H2O of -164.035	yes	ppm > 15
234.025	neg	0.0154726	-0.17292	AST			yes	precursor signal
243.195	pos	0.0155194	0.342672	HCA			no
222.1335	pos	0.0155194	0.340028	HCA			no
196.003	pos	0.0155194	0.52514	HCA			no
163.0595	pos	0.0157973	-0.332711	AST		+H2O of +145.049	yes		MS2	C6H12O6	[M-H2O+H]+	-3.67913	Galactose	C00124	62473	-47.7	49.7	1/10	Monosaccharides and metabolites	ID3
248.041	neg	0.0157973	-0.373056	AST		+H2O of -230.0305	yes	precursor signal
151.096	pos	0.015861	0.290148	HCA			no		MS1	C6H12O3	[M+H2O+H]+	-3.21	6-Hydroxyhexanoic acid	C06103	··	··	··	··	Fatty acid metabolism	ID4
230.0305	neg	0.015861	-0.297547	AST		-H2O of -248.041	yes	precursor signal
195.1225	pos	0.015861	0.328754	HCA			no
330.17	pos	0.015861	0.704127	HCA			no
274.2015	pos	0.015861	0.308908	HCA			no
149.0245	neg	0.0163317	-0.2131	AST			yes		MS2	C8H8O4	[M-H2O-H]-	0.552393	3,4-Dihydroxymandelaldehyde	C05577	6242	-171.1	32.1	8/12	Tyrosine metabolism	ID3
120.0235	pos	0.0165882	-0.529367	AST			no	acquisition error
208.1175	pos	0.0169044	0.288325	HCA			no
178.1435	pos	0.017325	0.33586	HCA			no
143.106	pos	0.0178507	0.31388	HCA			no		Lit.	C8H14O2	[M+H]+	-4.58	4-Hydroxy-2-octenal	··	··	··	··	··	Aldehydes	ID4	2012-07-05
179.0495	pos	0.0178507	-0.320297	AST			yes		MS2	C5H10N2O3S	[M+H]+	5.64448	Cysteinylglycine	C01419	78	-164	44.4	1/2	Glutathione metabolism
252.0315	neg	0.0178507	-0.312313	AST			yes	precursor signal
186.0185	pos	0.0178507	0.579927	HCA			no
348.2135	neg	0.0182631	0.452306	HCA			no
169.0465	pos	0.0184615	-0.265522	AST			yes	no suggestion
100.9875	neg	0.0184615	0.278797	HCA			no
183.0635	pos	0.0194767	-0.236472	AST			yes		MS2	C9H8O3	[M+H2O+H]+	-9.20596	3-Oxo-3-phenylpropanoate	C07114	··	-109.7	40.5	1/11	Ethylbenzene degradation, degradation of aromatic compounds
343.2485	neg	0.0194925	0.543081	HCA			no
125.06	neg	0.0195314	-0.229772	AST			yes		MS2	C7H12O3	[M-H2O-H]-	-6.4	7-Oxoheptanoic acid	C16590	··	-129	24.1	2/4	Fatty acid metabolites	ID3
260.185	pos	0.0195314	0.341324	HCA			no
193.035	neg	0.0196327	-0.24327	AST			yes		MS2	C6H10O7	[M-H]-	-2	Glucuronate	C00191	62783	-88.6	63.3	1/6	Monosaccharides and metabolites	ID3
119.071	neg	0.0198757	-0.643944	AST		+H2O of -101.0605	no		Adduct	C5H10O2	[M+H2O-H]-	-3.09059	Pentanoic acid	C00803	892	··	··	··	Fatty acid metabolites	ID4
240.1435	pos	0.0198757	0.39653	HCA			no
121.0065	pos	0.0206684	-0.517674	AST			no
304.1895	neg	0.0206684	0.420788	HCA			no
146.117	pos	0.0210335	0.302544	HCA			no		Lit.	C7H12O2	[M+NH4]+	-3.8	4-Hydroxy-2-heptenal	··	··	··	··	··	Aldehydes	ID4	5, 12
271.2415	pos	0.0211933	0.470504	HCA			no
101.0605	neg	0.0213598	-0.593383	AST		-H2O of -119.071	no		Lit.	C5H10O2	[M-H]-	-0.1979	Pentanoic acid	C00803	892	··	··	··	Fatty acid metabolites	ID2	10
179.036	neg	0.0213598	-0.224419	AST			no		MS1	C9H8O4; C9H8O4; C9H10O5	[M-H]-; [M-H]-; [M-H2O-H]-	5.68392	4-Hydroxyphenylpyruvate; 4-Hydroxy-enol-phenylpyruvate; 3-Methoxy-4-hydroxymandelate	C01179 C05350 C05584	707 6915 291	··	··	··	Tyrosine metabolism	ID4
331.212	neg	0.0213598	0.463238	HCA			no
318.205	neg	0.0222581	0.400876	HCA			no
258.243	pos	0.0225072	0.34344	HCA			no		Lit.	C15H28O2	[M+NH4]+	0.95	4-Hydroxy-2-pentadecenal	··	··	··	··	··	Aldehydes	ID4	5
199.025	neg	0.0225072	-0.218347	AST			no		MS1	C8H8O6	[M-H]-	0.946415	4-Maleylacetoacetate; 4-Fumarylacetoacetate	C01036 C01061	2052 1268	··	··	··	Tyrosine metabolism	ID4
222.062	neg	0.0225072	-0.414751	AST			no
286.2025	pos	0.0227313	0.448903	HCA			no
171.064	pos	0.0228893	-0.259024	AST			no		MS1	C9H10O5	[M-CO-H]-	-6.92888	3-Methoxy-4-hydroxymandelate	C05584	291	··	··	··	Tyrosine metabolism	ID4
157.0505	neg	0.0230363	-0.262218	AST			no		Lit.	C7H10O4	[M-H]-	-0.764085	Heptenedioic acid	··	··	··	··	··	Fatty acid metabolites	ID4	2
131.4885	pos	0.0230363	-0.517811	AST			no
141.029	neg	0.0230363	-0.191525	AST			no
246.206	pos	0.0230363	0.325175	HCA			no
208.1905	pos	0.0231887	0.615375	HCA			no
194.007	pos	0.0232286	0.400258	HCA			no
228.196	pos	0.0237884	0.442149	HCA			no		Lit.	C13H22O2	[M+NH4]+	0.85	4-Hydroxy-2,6-tridecadienal	··	··	··	··	··	Aldehydes	ID2	5
402.179	pos	0.0237884	0.843368	HCA			no
161.082	neg	0.0240985	-0.468496	AST			no
204.0985	neg	0.0240985	-0.212915	AST			no
209.03	neg	0.0243829	-0.199499	AST			no		MS1	C6H10O8	[M-H]-	-1.392	Glucarate	C00818	663	··	··	··	Monosaccharides and metabolites	ID4
172.0595	pos	0.0244009	-0.180393	AST			no
187.0585	pos	0.0245133	-0.298823	AST			no
300.217	pos	0.0245133	0.358284	HCA			no
228.149	pos	0.0246373	0.765037	HCA			no
302.2095	neg	0.0249036	0.366909	HCA			no
193.13	pos	0.0251002	0.52986	HCA			no		MS1	C6H14N4O2	[M+H2O+H]+	2.5	L-Arginine	C00062	··	··	··	··	Arginine and proline metabolism	ID4
191.1635	pos	0.0251571	0.56241	HCA			no
118.086	pos	0.025218	0.393627	HCA			no		MS1	C6H11NO3	[M-CO+H]+	-2.16	4-Acetamidobutanoate	C02946	··	··	··	··	Arginine and proline metabolism	ID4
147.0295	neg	0.025218	-0.184597	AST			no
111.0225	pos	0.025218	-0.5328	AST			no
74.0595	pos	0.025218	0.527897	HCA			no
91.04	neg	0.0261125	-0.792738	AST			no		MS1	C3H8O3	[M-H]-	-0.744177	Glycerol	C00116	131	··	··	··	Monosaccharides and metabolites	ID4
68.998	neg	0.0263827	0.18345	HCA			no
114.0545	pos	0.026438	0.383552	HCA			no		MS1	C5H7NO2; C5H9NO3; C5H9NO3	[M+H]+; [M-H2O+H]+; [M-H2O+H]+;	-3.99	1-Pyrroline-2-carboxylate; Hydroxyproline; L-Glutamate 5-semialdehyde	C03564; C01157; C01165	··	··	··	··	Arginine and proline metabolism	ID4
167.071	neg	0.026438	-0.178055	AST			no		Lit.	C9H12O3	[M-H]-	-1.9333	ω-Oxononadienoic acid	··	··	··	··	··	Fatty acid metabolites	ID4	2
82.0725	pos	0.026438	-0.468209	AST	13C of -81.0695		no
123.045	neg	0.026438	-0.267394	AST			no
194.1385	pos	0.026438	0.502072	HCA			no
81.0695	pos	0.0266206	-0.424306	AST			no
155.071	neg	0.026819	-0.198245	AST			no		Lit.	C8H12O3	[M-H]-	-2.08291	ω-Oxooctenoic acid	··	··	··	··	··	Fatty acid metabolites	ID4	2
197.046	neg	0.0268476	-0.234159	AST			no		MS1	C9H10O5	[M-H]-	2.29856	3-Methoxy-4-hydroxymandelate	C05584	291	··	··	··	Tyrosine metabolism	ID4
108.0645	pos	0.0268823	0.24201	HCA			no		MS1	C3H7NO2	[M+H2O+H]+	-9.43	Alanine	C00041	··	··	··	··	Alanine metabolism	ID4
167.0345	neg	0.027123	-0.193819	AST			no		MS1	C8H8O4	[M-H]-	-2.8879	Homogentisate; 3,4-Dihydroxymandelaldehyde; 3,4-Dihydroxyphenylacetate	C00544 C05577 C01161	130 6242 1336	··	··	··	Tyrosine metabolism	ID4
137.132	pos	0.027123	-0.540234	AST			no
142.068	pos	0.027123	-0.424883	AST			no
197.095	pos	0.027123	-0.234055	AST			no
138.1355	pos	0.027123	-0.54732	AST	13C of +137.132		no
344.2515	neg	0.0277361	0.454014	HCA			no
162.1485	pos	0.0281192	0.269741	HCA			no
212.9995	neg	0.0281192	0.905405	HCA			no
120.0445	neg	0.0286148	-0.421705	AST			no
116.0795	neg	0.0286148	-0.53501	AST		-CO2 of -260.041	no
160.04	neg	0.0288139	-0.439611	AST			no
283.191	neg	0.0292098	0.45933	HCA			no		Lit.	C15H26O2	[M+HCOO]-	-1.71	4-Hydroxy-2,6-pentadecadienal	··	··	··	··	··	Aldehydes	ID4	5
173.045	neg	0.0292098	-0.210166	AST			no
189.4175	neg	0.0292098	-0.320602	AST			no
122.9805	neg	0.0293328	-0.358996	AST			no
202.0385	pos	0.0294479	0.262881	HCA			no
330.24	neg	0.0295774	0.348769	HCA			no
311.2225	neg	0.0295901	0.496871	HCA			no		MS1	C18H32O4	[M-H]-	-1.34495	13(S)-HPODE	C04717	··	··	··	··	Linoleic acid metabolism	ID4
108.0435	pos	0.0295952	0.361957	HCA			no
87.019	neg	0.0298871	-0.158701	AST			no
83.0335	pos	0.0299296	0.375006	HCA			no
275.277	pos	0.0299296	0.436471	HCA			no
270.215	neg	0.0299824	0.404549	HCA			no
162.05	neg	0.030832	-0.347177	AST			no
133.028	pos	0.030832	-0.355993	AST			no
276.2165	pos	0.030832	0.629001	HCA			no
112.075	pos	0.0312573	0.311951	HCA			no		MS1	C6H11NO2	[M-H2O+H]+	-6.16	N4-Acetylaminobutanal	C05936	··	··	··	··	Arginine and proline metabolism	ID4
134.058	neg	0.0312573	-0.436198	AST			no
197.0305	neg	0.0315169	-0.262558	AST			no
223.0125	pos	0.0315169	0.4339	HCA			no
334.2285	neg	0.0317024	0.405697	HCA			no
229.001	pos	0.0317123	0.303429	HCA			no
119.0345	neg	0.0319105	-0.385243	AST			no		MS1	C4H8O4	[M-H]-	-4.05242	Erythrulose	C02045	6293	··	··	··	Monosaccharides and metabolites	ID4
164.035	neg	0.0325953	-0.33891	AST		+H2O of -146.024	no
245.2305	pos	0.0325996	0.271654	HCA			no
235.0455	neg	0.0326918	-0.232676	AST			no
173.031	neg	0.0334215	-0.378882	AST			no
226.0345	neg	0.0334215	-0.305117	AST			no
174.018	neg	0.0334585	-0.132175	AST			no
209.0785	pos	0.0335633	-0.222917	AST			no
170.019	neg	0.0335633	-0.180192	AST			no
248.258	pos	0.0335633	0.406433	HCA			no
184.1325	pos	0.0335633	0.355797	HCA			no
107.0515	pos	0.0338236	-0.594054	AST			no
158.02	neg	0.0343934	-0.189296	AST			no
227.0415	neg	0.0344319	-0.324108	AST			no
195.03	neg	0.0345418	-0.18969	AST			no
102.064	neg	0.0349333	-0.581457	AST	13C of -101.0605		no		Isotope	C4(13C)H10O2	[M(13C)-H]-	-6.15243	Pentanoic acid	C00803	892	··	··	··	Fatty acid metabolites	ID4
177.0335	pos	0.0349333	-0.355819	AST			no
136.096	pos	0.0349333	0.306582	HCA			no
199.9125	pos	0.035904	0.447233	HCA			no
142.122	pos	0.035904	0.385487	HCA			no
104.1065	pos	0.0360816	0.407125	HCA			no
240.1605	pos	0.0360816	0.219634	HCA			no
252.048	neg	0.0361922	-0.28622	AST			no
123.1165	pos	0.0361922	-0.242355	AST			no
143.0345	neg	0.0363417	-0.228035	AST			no		Lit.	C6H8O4	[M-H]-	-3.48572	Hexenedioic acid							ID4	2
143.033	pos	0.0363781	-0.28472	AST		-H2O of +161.0435	no		Loss	C6H8O5	[M-H2O+H]+	-6.15243	2-Oxoadipate (2-oxohexanedioic acid)	C00322	225	··	··	··	Lysine degradation, 2-oxocarboxylic acid metabolism
286.2745	pos	0.0372795	0.380347	HCA			no
110.0595	pos	0.0374786	0.232045	HCA			no
110.0245	neg	0.0378883	-0.129993	AST			no
448.1185	pos	0.0378883	-0.334477	AST			no
181.0095	pos	0.0378883	0.697328	HCA			no
102.0545	pos	0.0380647	0.312619	HCA			no		MS1	C5H9NO4; C5H7NO3	[M-HCOOH+H]+; [M-CO+H]+	-4.45	L-4-Hydroxyglutamate semialdehyde; L-1-Pyrroline-3-hydroxy-5-carboxylate	C05938; C04281	··	··	··	··	Arginine and proline metabolism	ID4
96.044	pos	0.038647	0.206567	HCA		-H20 of +114.0545	no		MS1	C5H7NO2	[M-H2O+H]+	-4.06	1-Pyrroline-2-carboxylate	C03564	··	··	··	··	Arginine and proline metabolism	ID4
246.133	pos	0.038647	0.228149	HCA			no
146.0545	neg	0.0404444	-0.30696	AST			no		MS1	C5(13C)H10O4	[M(C13)-H]-	7.25761	2-Aceto-2-hydroxybutanoate	C06006	6900	··	··	··	2-Oxocarboxylic acid metabolism	ID4
84.044	pos	0.0407977	0.535032	HCA			no		MS1	C5H7NO3	[M-HCOOH+H]+	-4.64	L-1-Pyrroline-3-hydroxy-5-carboxylate	C04281	··	··	··	··	Arginine and proline metabolism	ID4
113.024	neg	0.0423515	-0.148913	AST			no		Lit.	C5H8O4	[M-H]-	-3.7	ω-Oxopentenoic acid	··	··	··	··	··	Fatty acid metabolites	ID4	2
122.998	pos	0.0423515	-0.344993	AST			no
335.237	pos	0.0423515	0.66388	HCA			no
183.049	neg	0.0428397	-0.288832	AST			no
201.075	pos	0.0428397	-0.25777	AST			no
226.145	pos	0.0430865	0.205258	HCA			no
150.0755	pos	0.043265	-0.228511	AST			no
88.0485	neg	0.0433207	-0.567513	AST			no		Lit.	C3(13C)H8O2	[M(13C)-H]-	-0.03407	Butanoic acid	C00246	39	··	··	··	Fatty acid metabolites	ID4	11
111.0175	neg	0.0435276	-0.146555	AST			no
181.037	pos	0.0435817	-0.392866	AST			no
140.9825	neg	0.0440401	0.264776	HCA			no
160.007	neg	0.0441367	-0.223876	AST			no
260.041	neg	0.0444602	-0.421501	AST			no
447.1185	pos	0.0444602	-0.308263	AST			no
130.1215	pos	0.0444602	0.307559	HCA			no
135.0655	pos	0.0447692	-0.337849	AST			no
306.2605	pos	0.0453013	0.727422	HCA			no
236.075	pos	0.0453013	0.255798	HCA			no
215.0205	neg	0.0453538	-0.244661	AST			no
138.1115	pos	0.045738	0.529399	HCA			no
235.9345	pos	0.0457784	0.475814	HCA			no
225.0735	pos	0.0458438	-0.221812	AST			no
135.998	pos	0.0459016	0.422368	HCA			no
256.1915	pos	0.0462599	0.281691	HCA			no
135.101	pos	0.0465317	0.419492	HCA			no
87.0445	neg	0.0471433	-0.581256	AST			no		Lit.	C4H8O2	[M-H]-	-7.4674	Butanoic acid	C00246	39	··	··	··	Fatty acid metabolites	ID2	10
200.912	pos	0.0479314	0.582404	HCA			no
65.0065	pos	0.0480437	-0.528577	AST			no
115.075	pos	0.0491196	0.338376	HCA			no		Lit.	C6H10O2	[M+H]+	-3.09	4-Hydroxy-2-hexenal	··	··	··	··	··	Aldehydes	ID2	5
174.0005	pos	0.049219	0.525489	HCA			no
102.08	pos	0.049219	0.50113	HCA			no
196.0455	neg	0.0494911	-0.368306	AST			no
Lit.	Reference
1	https://doi.org/10.1021/acs.est.5b03809	García-Gómez D et al. Detection and Quantification of Benzothiazoles in Exhaled Breath and Exhaled Breath Condensate by Real-Time Secondary Electrospray Ionization–High-Resolution Mass Spectrometry and Ultra-High Performance Liquid Chromatography. Environ. Sci. Technol. 2015; 49: 12519–24.
2	https://doi.org/10.1016/j.chest.2018.12.023	Gaugg MT et al. Real-Time Breath Analysis Reveals Specific Metabolic Signatures of COPD Exacerbations. Chest. 2019; 156: 269–76.
3	https://doi.org/10.1016/j.celrep.2021.109903	Nowak N et al. Rapid and reversible control of human metabolism by individual sleep states. Cell Rep. 2021; 37.
4	https://doi.org/10.1021/acs.analchem.7b02092	Gaugg MT et al. Mass-Spectrometric Detection of Omega-Oxidation Products of Aliphatic Fatty Acids in Exhaled Breath. Anal. Chem. 2017; 89: 10329–34.
5	https://doi.org/10.1021/ac504796p	García-Gómez D et al. Identification of 2-Alkenals, 4-Hydroxy-2-alkenals, and 4-Hydroxy-2,6-alkadienals in Exhaled Breath Condensate by UHPLC-HRMS and in Breath by Real-Time HRMS. Anal. Chem. 2015; 87: 3087–93.
6	https://doi.org/10.1021/acs.analchem.7b04600	Rioseras AT et al. Real-Time Monitoring of Tricarboxylic Acid Metabolites in Exhaled Breath. Anal. Chem. 2018 Jun 5; 90: 6453–60.
7	https://doi.org/10.1007/s00216-019-01764-8	Singh KD et al. Standardization procedures for real-time breath analysis by secondary electrospray ionization high-resolution mass spectrometry. Anal. Bioanal. Chem. 2019; 411: 4883–98.
8	https://doi.org/10.3390/metabo11110773	Kaeslin J et al. Differentiation of Cystic Fibrosis-Related Pathogens by Volatile Organic Compound Analysis with Secondary Electrospray Ionization Mass Spectrometry. Metabolites. 2021; 11: 773.
9	https://doi.org/10.1373/clinchem.2016.256909	García-Gómez D et al. Real-Time Quantification of Amino Acids in the Exhalome by Secondary Electrospray Ionization–Mass Spectrometry: A Proof-of-Principle Study. Clin. Chem. 2016; 62: 1230–7.
10	https://doi.org/10.1088/1752-7155/5/1/016002	Martínez-Lozano P et al. Secondary electrospray ionization-mass spectrometry: breath study on a control group. J. Breath Res. 2011; 5: 016002.
11	https://doi.org/10.1088/1752-7163/aa7caa	Gaugg MT et al. Metabolic effects of inhaled salbutamol determined by exhaled breath analysis. J. Breath Res. 2017; 11: 046004.
12	https://doi.org/10.1136/thoraxjnl-2015-207597.	Schwarz E. I. et al. Effects of CPAP Therapy Withdrawal on Exhaled Breath Pattern in Obstructive Sleep Apnoea. Thorax 2016, 71 (2), 110–117.
